# Supplementary material for: Defining rules governing recognition and Fc-mediated effector functions to the HIV-1 co-receptor binding site
Source: BMC Biol. 2020 Jul 21;18:91. doi: 10.1186/s12915-020-00819-y (PMC7374964; doi:10.1186/s12915-020-00819-y)
Supplement: Supplementary file 7 — Additional file 7. Individual data for Figure 5a. [file 12915_2020_819_MOESM7_ESM.xlsx]

## Sheet: Sheet1
	%ADCC	Antibodies
	Concentration µg/ml	C11			N5-i5			N12-i2			17b			412d			48d			X5			Synagis
	0.0003	26.9	31.6	28.2	20.9	24.4	27.4	6.2	8.7	7.4	11	11.4	13.1	10.3	13.6	13.7	0	0	0.3	12	11.8	11.6	0	0	0
	0.001	30.6	36.9	31.1	28.8	30.7	29.8	15.6	12.5	13.2	18.8	20.2	17.9	10.1	14.2	12.8	0	0	2.3	19.7	18.8	16.6	0.2	0	0
	0.003	34.1	38.8	35.5	30.3	29.6	25.4	16	22.9	18.5	20.9	25.8	21.4	21.2	23	17.5	6.4	2.7	3.5	29.8	25.8	24.3	0	0.3	0
	0.01	34.9	35.3	38.8	34.9	32.2	31.7	25	25.2	23.8	24.4	28.6	25.5	23.1	25.1	25.6	11.7	8.8	9.8	33.2	31.8	35.7	1.7	3.7	0
	0.03	34.3	37.8	36.3	30.4	32.6	32.1	26.5	27.6	26.5	29.1	24.4	27.9	24.7	29.2	25.9	11.5	10.8	14.3	36.2	36.5	39	1.3	1.3	0
	0.1	34.4	35.7	34.1	21.1	29.4	30.9	26.9	26	22.3	23.9	27.4	28.7	25.2	26.3	24.9	16.2	11.7	15.3	33.8	35.1	37.3	1.4	0	0
	0.3	36.3	35.3	37.3	31.1	29.1	32.5	21.2	23.2	19	22.9	22.8	22.6	27.4	31	20.9	13.8	9.4	10.3	38.6	40.5	37.6	0	1.4	0
	1	34.9	36.4	32.4	24.7	27.9	24.8	11.4	14.8	13.2	16.8	16.1	14.7	24.5	26	23.9	11	4.5	7.6	33.5	39.5	41.3	2.5	2.8	0
	3	31.4	30.9	26.5	17.8	15.3	22	9.3	8.2	6.2	6	8.8	6.8	15.2	22.3	19.9	7.2	4	4.4	26.6	31.6	35.5	2.6	3.3	0
	10	24.1	13.2	21	15	12.3	16	3	4.8	1	5.5	4	5	8.3	15.3	12.6	7.8	6.9	6.9	23.1	18.9	27.8	0	0	0
