# Supplementary material for: Defining rules governing recognition and Fc-mediated effector functions to the HIV-1 co-receptor binding site
Source: BMC Biol. 2020 Jul 21;18:91. doi: 10.1186/s12915-020-00819-y (PMC7374964; doi:10.1186/s12915-020-00819-y)
Supplement: Supplementary file 8 — Additional file 8. Individual data for Figure 5c. [file 12915_2020_819_MOESM8_ESM.xlsx]

## Sheet: Sheet1
	%ADCC
	Concentration µg/ml	pNL43/ADA			pNL43/ADA/N-U-
	0.01	1.38462	1.575	1.49324	2.06509	3.01875	2.62838
	0.1	1.50888	1.95625	1.5946	9.11834	15.3	9.90541
	1	2.40237	3.2125	1.8446	43.3728	40.2563	19.473		C11
	5	2.65089	3.5375	2.35135	49.5266	44.3	20.4595
	0.01	1.34832	1.46875	1.34337	1.10112	1.35625	1.33133
	0.1	1.34832	1.59375	1.33133	1.65169	3.125	1.83133
	1	1.69663	2.20625	1.56024	9.92135	11.425	4.42169		N12-i2
	5	1.9382	2.8375	2.1988	14.7135	15.725	6.60241
	0.01	1.32778	1.50625	1.41722	1.07222	1.0875	1.37086
	0.1	1.29444	1.54375	1.4106	1.52222	2.19375	1.70861
	1	1.55	2	1.62914	7.43889	9.63125	4.17219		17b
	5	1.82222	2.625	2.49007	13.8278	15.325	7.51656
	0.01	1.30168	1.48125	1.57471	1.12291	1.15625	1.22989
	0.1	1.29609	1.50625	1.24713	1.4581	2.3	1.51724
	1	1.47486	1.9375	1.36782	7.93855	9.43125	3.95977		412D
	5	1.68156	2.5125	1.79885	14.1788	15.9	6.6092
	0.01	1.32023	1.85625	1.44295	1.05056	1.00625	1.41611
	0.1	1.31461	1.45	1.48993	1.2191	1.50625	1.51678
	1	1.39326	1.64375	1.53691	4.75281	5.775	2.90604		48D
	5	1.47753	1.89375	2.00671	9.30899	9.84375	4.2953
	0.01	0.9958	1.49375	1.51316	0.93277	1.525	1.55263
	0.1	1.03361	1.625	1.46053	2.2395	5.91875	3.76316
	1	1.51681	2.8625	1.74342	23.0756	32.2688	15.579		X5
	5	1.89916	3.65625	2.36842	30.4664	43.4625	17.7303
