# Supplementary material for: Defining rules governing recognition and Fc-mediated effector functions to the HIV-1 co-receptor binding site
Source: BMC Biol. 2020 Jul 21;18:91. doi: 10.1186/s12915-020-00819-y (PMC7374964; doi:10.1186/s12915-020-00819-y)
Supplement: Supplementary file 9 — Additional file 9. Individual data for Figure 6a. [file 12915_2020_819_MOESM9_ESM.xlsx]

## Sheet: Sheet1
	MFI	Antibodies
	concentration µg/ml	C11			N12-i2			17b			412d			48D			X5			Synagis
	10	7.6173	7.6067	7.5842	7.4523	7.8009	7.7501	6.0065	6.0329	6.002	9.4131	9.4847	9.4917	5.3894	5.3518	5.227	13.1055	13.0958	13.0971	0.0042	0.0015	0.0066
	3	7.4085	7.4153	7.2921	6.8653	7.4189	7.4445	5.2923	5.3259	5.4507	8.8662	8.9744	9	5.0775	5.0322	4.88	12.3514	12.4597	12.2559	0	0	0
	1	7.1388	7.1618	7.1583	6.7504	7.022	7.1172	4.9663	4.9717	4.9622	8.4102	8.3948	8.457	4.4178	4.5025	4.4338	11.7803	11.8827	11.5784	0	0	0
	0.3	6.7535	6.8055	6.9631	6.4779	6.8238	6.8527	4.3416	4.3897	4.3661	7.8513	7.676	7.6787	3.2278	3.2088	3.2527	9.4569	9.5367	9.5606	0	0	0
	0.1	6.3312	6.4088	6.4685	5.8642	6.2446	6.4899	3.0796	3.0996	3.0834	5.7383	5.6845	5.53	1.7104	1.7343	1.5742	6.0692	6.2173	5.9903	0	0	0
	0.03	4.1101	4.1464	4.092	4.9083	4.9931	5.4463	1.5624	1.5543	1.5891	3.062	3.1487	3.0915	0.6969	0.7447	0.6709	3.0466	3.0228	2.9758	0	0	0
	0.01	1.926	1.8528	1.9973	1.5	2.7018	3.0609	0.6174	0.6243	0.609	1.3079	1.2987	1.3067	0.2309	0.2634	0.2461	1.215	1.2084	1.2844	0	0	0
	0.03	0.6752	0.6646	0.7202	0.8416	0.9406	1.1704	0.1845	0.1991	0.1915	0.5013	0.4891	0.4809	0.0356	0.0637	0.0563	0.3843	0.3841	0.4025	0	0	0
	0.001	0.1635	0.1615	0.1879	0	0	0.1554	0	0	0	0.1113	0.104	0.0895	0	0	0	0	0.0065	0	0	0	0
