# Supplementary material for: Defining rules governing recognition and Fc-mediated effector functions to the HIV-1 co-receptor binding site
Source: BMC Biol. 2020 Jul 21;18:91. doi: 10.1186/s12915-020-00819-y (PMC7374964; doi:10.1186/s12915-020-00819-y)
Supplement: Supplementary file 11 — Additional file 11. Individual data for Figure S3 A. [file 12915_2020_819_MOESM11_ESM.xlsx]

## Sheet: Sheet1
		0g/ml M48U1			200g/ml M48U1
	Pavilizumab	0	0	0	0	0	0
	C11	6	10	10	15	14	14
	N12-i2	30	28	28	60	45	40
	17b	14	18	18	39	29	29
	412d	20	21	21	37	41	37
	48D	8	12	13	32	33	33
	X5	22	26	24	38	39	40
