# Supplementary material for: Defining rules governing recognition and Fc-mediated effector functions to the HIV-1 co-receptor binding site
Source: BMC Biol. 2020 Jul 21;18:91. doi: 10.1186/s12915-020-00819-y (PMC7374964; doi:10.1186/s12915-020-00819-y)
Supplement: Supplementary file 12 — Additional file 12. Individual data for Figure S3 B. [file 12915_2020_819_MOESM12_ESM.xlsx]

## Sheet: Sheet1
		0g/ml M48U1			200g/ml M48U1
	Pavilizumab	0	0	0	0	0	0
	C11	9	10	9	10	9	11
	N12-i2	14	20	13	65	45	60
	17b	13	9	9	29	35	62
	412d	9	10	10	15	19	19
	48D	6	7	5	11	10	12
	X5	13	11	12	19	22	18
